# Supplementary material for: GraphKM: machine and deep learning for KM prediction of wildtype and mutant enzymes
Source: BMC Bioinformatics. 2024 Mar 28;25:135. doi: 10.1186/s12859-024-05746-1 (PMC10979596; doi:10.1186/s12859-024-05746-1)
Supplement: Supplementary file 3 — Additional file 3. The subset of HXKm dataset, GMKM. [file 12859_2024_5746_MOESM3_ESM.xlsx]

## Sheet: GMKM dataset
EC Number	Organism	Enzyme type	Enzyme info	Uniport ID	Protein sequence	Substrate name	Substrate SMILES	KM value	Unit	Reference	CompoundID (KEGG)	OrganismID
1.1.1.1	Aeropyrum pernix	wildtype	wildtype	Q9Y9P9	MKAARLHEYNKPLRIEDVDYPRLEGRFDVIVRIAGAGVCHTDLHLVQGMWHELLQPKLPYTLGHENVGYIEEVAEGVEGLEKGDPVILHPAVTDGTCLACRAGEDMHCENLEFPGLNIDGGFAEFMRTSHRSVIKLPKDISREKLVEMAPLADAGITAYRAVKKAARTLYPGAYVAIVGVGGLGHIAVQLLKVMTPATVIALDVKEEKLKLAERLGADHVVDARRDPVKQVMELTRGRGVNVAMDFVGSQATVDYTPYLLGRMGRLIIVGYGGELRFPTIRVISSEVSFEGSLVGNYVELHELVTLALQGKVRVEVDIHKLDEINDVLERLEKGEVLGRAVLIP	benzaldehyde	C1=CC=C(C=C1)C=O	0.333	mM	PMID: 16233615	261	73
1.1.1.1	Aeropyrum pernix	wildtype	wildtype	Q9Y9P9	MKAARLHEYNKPLRIEDVDYPRLEGRFDVIVRIAGAGVCHTDLHLVQGMWHELLQPKLPYTLGHENVGYIEEVAEGVEGLEKGDPVILHPAVTDGTCLACRAGEDMHCENLEFPGLNIDGGFAEFMRTSHRSVIKLPKDISREKLVEMAPLADAGITAYRAVKKAARTLYPGAYVAIVGVGGLGHIAVQLLKVMTPATVIALDVKEEKLKLAERLGADHVVDARRDPVKQVMELTRGRGVNVAMDFVGSQATVDYTPYLLGRMGRLIIVGYGGELRFPTIRVISSEVSFEGSLVGNYVELHELVTLALQGKVRVEVDIHKLDEINDVLERLEKGEVLGRAVLIP	benzyl alcohol	C1=CC=C(C=C1)CO	5.43	mM	PMID: 16233615	556	73
1.1.1.1	Aeropyrum pernix	wildtype	wildtype	Q9Y9P9	MKAARLHEYNKPLRIEDVDYPRLEGRFDVIVRIAGAGVCHTDLHLVQGMWHELLQPKLPYTLGHENVGYIEEVAEGVEGLEKGDPVILHPAVTDGTCLACRAGEDMHCENLEFPGLNIDGGFAEFMRTSHRSVIKLPKDISREKLVEMAPLADAGITAYRAVKKAARTLYPGAYVAIVGVGGLGHIAVQLLKVMTPATVIALDVKEEKLKLAERLGADHVVDARRDPVKQVMELTRGRGVNVAMDFVGSQATVDYTPYLLGRMGRLIIVGYGGELRFPTIRVISSEVSFEGSLVGNYVELHELVTLALQGKVRVEVDIHKLDEINDVLERLEKGEVLGRAVLIP	cyclohexanone	C1CCC(=O)CC1	1.39	mM	PMID: 16233615	414	73
1.1.1.1	Aeropyrum pernix	wildtype	wildtype	Q9Y9P9	MKAARLHEYNKPLRIEDVDYPRLEGRFDVIVRIAGAGVCHTDLHLVQGMWHELLQPKLPYTLGHENVGYIEEVAEGVEGLEKGDPVILHPAVTDGTCLACRAGEDMHCENLEFPGLNIDGGFAEFMRTSHRSVIKLPKDISREKLVEMAPLADAGITAYRAVKKAARTLYPGAYVAIVGVGGLGHIAVQLLKVMTPATVIALDVKEEKLKLAERLGADHVVDARRDPVKQVMELTRGRGVNVAMDFVGSQATVDYTPYLLGRMGRLIIVGYGGELRFPTIRVISSEVSFEGSLVGNYVELHELVTLALQGKVRVEVDIHKLDEINDVLERLEKGEVLGRAVLIP	Cyclohexanol	C1CCC(CC1)O	0.703	mM	PMID: 16233615	854	73
1.1.1.1	Aeropyrum pernix	wildtype	wildtype	Q9Y9P9	MKAARLHEYNKPLRIEDVDYPRLEGRFDVIVRIAGAGVCHTDLHLVQGMWHELLQPKLPYTLGHENVGYIEEVAEGVEGLEKGDPVILHPAVTDGTCLACRAGEDMHCENLEFPGLNIDGGFAEFMRTSHRSVIKLPKDISREKLVEMAPLADAGITAYRAVKKAARTLYPGAYVAIVGVGGLGHIAVQLLKVMTPATVIALDVKEEKLKLAERLGADHVVDARRDPVKQVMELTRGRGVNVAMDFVGSQATVDYTPYLLGRMGRLIIVGYGGELRFPTIRVISSEVSFEGSLVGNYVELHELVTLALQGKVRVEVDIHKLDEINDVLERLEKGEVLGRAVLIP	2-propanol	CC(C)O	2.44	mM	PMID: 16233615	1845	73
1.1.1.1	Pyrococcus furiosus	wildtype	wildtype	Q8TZM9	MKRVNAFNDLKRIGDDKVTAIGMGTWGIGGRETPDYSRDKESIEAIRYGLELGMNLIDTAEFYGAGHAEEIVGEAIKEFEREDIFIVSKVWPTHFGYEEAKKAARASAKRLGTYIDLYLLHWPVDDFKKIEETLHALEDLVDEGVIRYIGVSNFNLELLQRSQEVMRKYEIVANQVKYSVKDRWPETTGLLDYMKREGIALMAYTPLEKGTLARNECLAKIGEKYGKTAAQVALNYLIWEENVVAIPKASNKEHLKENFGAMGWRLSEEDREMARRCV	acetoin	CC(C(=O)C)O	6.5	mM	PMID: 16391048	466	136
1.1.1.1	Thermus sp.	wildtype	wildtype	B2ZRE3	MRAVVFENKERVAVKEVNAPRLQHPLDALVRVHLAGICGSDLHLYHGKIPVLPGSVLGHEFVGQVEAVGEGIQDLQPGDWVVGPFHIACGTCPYCRRHQYNLCERGGVYGYGPMFGNLQGAQAEILRVPFSNVNLRKLPPNLSPERAIFAGDILSTAYGGLIQGQLRPGDSVAVIGAGPVGLMAIEVAQVLGASKILAIDRIPERLERAASLGAIPINAEQENPVRRVRSETNDEGPDLVLEAVGGAATLSLALEMVRPGGRVSAVGVDNAPSFPFPLASGLVKDLTFRIGLANVHLYIDAVLALLASGRLQPERIVSHYLPLEEAPRGYELFDRKEALKVLLVVRG	cyclohexanone	C1CCC(=O)CC1	3.68	mM	PMID: 18704396	414	38
1.1.1.1	Thermus sp.	wildtype	wildtype	B2ZRE3	MRAVVFENKERVAVKEVNAPRLQHPLDALVRVHLAGICGSDLHLYHGKIPVLPGSVLGHEFVGQVEAVGEGIQDLQPGDWVVGPFHIACGTCPYCRRHQYNLCERGGVYGYGPMFGNLQGAQAEILRVPFSNVNLRKLPPNLSPERAIFAGDILSTAYGGLIQGQLRPGDSVAVIGAGPVGLMAIEVAQVLGASKILAIDRIPERLERAASLGAIPINAEQENPVRRVRSETNDEGPDLVLEAVGGAATLSLALEMVRPGGRVSAVGVDNAPSFPFPLASGLVKDLTFRIGLANVHLYIDAVLALLASGRLQPERIVSHYLPLEEAPRGYELFDRKEALKVLLVVRG	Cyclohexanol	C1CCC(CC1)O	2.09	mM	PMID: 18704396	854	38
1.1.1.1	Geobacillus thermodenitrificans	wildtype	wildtype	A4IP64	MRMYDFLAPNVNFMGAGAIKLVGERCKILGGKKALIVTDKFLRNMEDGAVAQTVKYIKEAGIDVAFYDDVEPNPKDTNVRDGLKVYRKENCDLIVTVGGGSSHDCGKGIGIAATHEGDLYDYAGIETLTNPLPPIVAVNTTAGTGSEVTRHCVITNTKTKIKFVIVSWRNLPLVSINDPILMIKKPAGLTAATGMDALTHAIESYVSKDANPVTDALAIQAIKLIANNLRQAVALGENLEARENMAYASLLAGMAFNNANLGYVHAMAHQLGGLYDMAHGVANAMLLPHVERYNLISNPKKFADIAEFMGENIEGLSVMEAAEKAIDAMFRLSKDVGIPASLKEMGVNEGDFEYMAKMALKDGNAFSNPRKGNEKDIVKIFREAF	NAD+	C1=CC(=C[N+](=C1)C2C(C(C(O2)COP(=O)([O-])OP(=O)(O)OCC3C(C(C(O3)N4C=NC5=C(N=CN=C54)N)O)O)O)O)C(=O)N	1.51	mM	PMID: 19383697	3	13421
1.1.1.1	Geobacillus thermodenitrificans	wildtype	wildtype	A4IP64	MRMYDFLAPNVNFMGAGAIKLVGERCKILGGKKALIVTDKFLRNMEDGAVAQTVKYIKEAGIDVAFYDDVEPNPKDTNVRDGLKVYRKENCDLIVTVGGGSSHDCGKGIGIAATHEGDLYDYAGIETLTNPLPPIVAVNTTAGTGSEVTRHCVITNTKTKIKFVIVSWRNLPLVSINDPILMIKKPAGLTAATGMDALTHAIESYVSKDANPVTDALAIQAIKLIANNLRQAVALGENLEARENMAYASLLAGMAFNNANLGYVHAMAHQLGGLYDMAHGVANAMLLPHVERYNLISNPKKFADIAEFMGENIEGLSVMEAAEKAIDAMFRLSKDVGIPASLKEMGVNEGDFEYMAKMALKDGNAFSNPRKGNEKDIVKIFREAF	NADP+	C1=CC(=C[N+](=C1)C2C(C(C(O2)COP(=O)(O)OP(=O)(O)OCC3C(C(C(O3)N4C=NC5=C(N=CN=C54)N)OP(=O)(O)O)O)O)O)C(=O)N	0.28	mM	PMID: 19383697	6	13421
1.1.1.1	Geobacillus thermodenitrificans	wildtype	wildtype	A4IP64	MRMYDFLAPNVNFMGAGAIKLVGERCKILGGKKALIVTDKFLRNMEDGAVAQTVKYIKEAGIDVAFYDDVEPNPKDTNVRDGLKVYRKENCDLIVTVGGGSSHDCGKGIGIAATHEGDLYDYAGIETLTNPLPPIVAVNTTAGTGSEVTRHCVITNTKTKIKFVIVSWRNLPLVSINDPILMIKKPAGLTAATGMDALTHAIESYVSKDANPVTDALAIQAIKLIANNLRQAVALGENLEARENMAYASLLAGMAFNNANLGYVHAMAHQLGGLYDMAHGVANAMLLPHVERYNLISNPKKFADIAEFMGENIEGLSVMEAAEKAIDAMFRLSKDVGIPASLKEMGVNEGDFEYMAKMALKDGNAFSNPRKGNEKDIVKIFREAF	NADH	C1C=CN(C=C1C(=O)N)C2C(C(C(O2)COP(=O)(O)OP(=O)(O)OCC3C(C(C(O3)N4C=NC5=C(N=CN=C54)N)O)O)O)O	1.4	mM	PMID: 19383697	4	13421
1.1.1.1	Geobacillus thermodenitrificans	wildtype	wildtype	A4IP64	MRMYDFLAPNVNFMGAGAIKLVGERCKILGGKKALIVTDKFLRNMEDGAVAQTVKYIKEAGIDVAFYDDVEPNPKDTNVRDGLKVYRKENCDLIVTVGGGSSHDCGKGIGIAATHEGDLYDYAGIETLTNPLPPIVAVNTTAGTGSEVTRHCVITNTKTKIKFVIVSWRNLPLVSINDPILMIKKPAGLTAATGMDALTHAIESYVSKDANPVTDALAIQAIKLIANNLRQAVALGENLEARENMAYASLLAGMAFNNANLGYVHAMAHQLGGLYDMAHGVANAMLLPHVERYNLISNPKKFADIAEFMGENIEGLSVMEAAEKAIDAMFRLSKDVGIPASLKEMGVNEGDFEYMAKMALKDGNAFSNPRKGNEKDIVKIFREAF	acetaldehyde	CC=O	4.71	mM	PMID: 19383697	84	13421
1.1.1.1	Geobacillus thermodenitrificans	wildtype	wildtype	A4IP64	MRMYDFLAPNVNFMGAGAIKLVGERCKILGGKKALIVTDKFLRNMEDGAVAQTVKYIKEAGIDVAFYDDVEPNPKDTNVRDGLKVYRKENCDLIVTVGGGSSHDCGKGIGIAATHEGDLYDYAGIETLTNPLPPIVAVNTTAGTGSEVTRHCVITNTKTKIKFVIVSWRNLPLVSINDPILMIKKPAGLTAATGMDALTHAIESYVSKDANPVTDALAIQAIKLIANNLRQAVALGENLEARENMAYASLLAGMAFNNANLGYVHAMAHQLGGLYDMAHGVANAMLLPHVERYNLISNPKKFADIAEFMGENIEGLSVMEAAEKAIDAMFRLSKDVGIPASLKEMGVNEGDFEYMAKMALKDGNAFSNPRKGNEKDIVKIFREAF	ethanol	CCO	7.55	mM	PMID: 19383697	469	13421
1.1.1.1	Thermococcus kodakarensis	wildtype	wildtype	Q5JI09	MKKVRIFNDLKWIGDDKVTAIGMGTWGIGGYESPDYSKDNESVEVLRHGLELGINLIDTAEFYGAGHSEELVGEAIKEFERDDIFIISKVWPTHFGYEEAKRAARASAKRLGTYIDLYLLHWPGDSWEKIKETLHALEELVDEGLIRYIGVSNFDLELLKRSQEAMKKYEIVANEVKYSLKDRWPETTGLLDYMKREGIALIAYTPLEKGTLARNECLAEIGKKYGKTAAQVALNYLIWEENVIAIPKAGNKAHLEENFGAMGWRLSKEDRENARGCV	acetoin	CC(C(=O)C)O	30.2	mM	PMID: 23354700	466	5953
1.1.1.1	Geobacillus stearothermophilus	mutant	W87A	P42328	MKAAVVEQFKEPLKIKEVEKPTISYGEVLVRIKACGVCHTDLHAAHGDWPVKPKLPLIPGHEGVGIVEEVGPGVTHLKVGDRVGIPALYSACGHCDYCLSGQETLCEHQKNAGYSVDGGYAEYCRAAADYVVKIPDNLSFEEAAPIFCAGVTTYKALKVTGAKPGEWVAIYGIGGLGHVAVQYAKAMGLNVVAVDIGDEKLELAKELGADLVVNPLKEDAAKFMKEKVGGVHAAVVTAVSKPAFQSAYNSIRRGGACVLVGLPPEEMPIPIFDTVLNGIKIIGSIVGTRKDLQEALQFAAEGKVKTIIEVQPLEKINEVFDRMLKGQINGRVVLTLEDK	NAD+	C1=CC(=C[N+](=C1)C2C(C(C(O2)COP(=O)([O-])OP(=O)(O)OCC3C(C(C(O3)N4C=NC5=C(N=CN=C54)N)O)O)O)O)C(=O)N	0.2	mM	PMID: 23525111	3	382
1.1.1.1	Geobacillus stearothermophilus	mutant	W87A	P42328	MKAAVVEQFKEPLKIKEVEKPTISYGEVLVRIKACGVCHTDLHAAHGDWPVKPKLPLIPGHEGVGIVEEVGPGVTHLKVGDRVGIPALYSACGHCDYCLSGQETLCEHQKNAGYSVDGGYAEYCRAAADYVVKIPDNLSFEEAAPIFCAGVTTYKALKVTGAKPGEWVAIYGIGGLGHVAVQYAKAMGLNVVAVDIGDEKLELAKELGADLVVNPLKEDAAKFMKEKVGGVHAAVVTAVSKPAFQSAYNSIRRGGACVLVGLPPEEMPIPIFDTVLNGIKIIGSIVGTRKDLQEALQFAAEGKVKTIIEVQPLEKINEVFDRMLKGQINGRVVLTLEDK	benzyl alcohol	C1=CC=C(C=C1)CO	1.5	mM	PMID: 23525111	556	382
1.1.1.1	Moraxella sp.	mutant	A25Y	Q8GIX7	MKAAVLHEFGQSLQIEEVDIPTPGYGEIVVKMQASGVCHTDLHAVEGDWPVKPSPPFIPGHEGVGLITAVGEGVTHVKEGDRVGVAWLYSACGHCTHCLGGWETLCESQQNSGYSVNGSFAEYVLANANYVGIIPESVDSIEIAPVLCAGVTVYKGLKMTDTKPGDWVVISGIGGLGHMAVQYAIAMGLNVAAVDIDDDKLAFAKKLGAKVTVNAKNTDPAEYLQKEIGGAHGALVTAVSAKAFDQALSMLRRGGTLVCNGLPPGDFPVSIFDTVLNGITIRGSIVGTRLDLQESLDMAAAGKVKATVTAEPLENINDIFERMRQGKIEGRIVIDYTM	NAD+	C1=CC(=C[N+](=C1)C2C(C(C(O2)COP(=O)([O-])OP(=O)(O)OCC3C(C(C(O3)N4C=NC5=C(N=CN=C54)N)O)O)O)O)C(=O)N	0.5	mM	PMID: 23525111	3	2990
1.1.1.1	Moraxella sp.	mutant	A25Y	Q8GIX7	MKAAVLHEFGQSLQIEEVDIPTPGYGEIVVKMQASGVCHTDLHAVEGDWPVKPSPPFIPGHEGVGLITAVGEGVTHVKEGDRVGVAWLYSACGHCTHCLGGWETLCESQQNSGYSVNGSFAEYVLANANYVGIIPESVDSIEIAPVLCAGVTVYKGLKMTDTKPGDWVVISGIGGLGHMAVQYAIAMGLNVAAVDIDDDKLAFAKKLGAKVTVNAKNTDPAEYLQKEIGGAHGALVTAVSAKAFDQALSMLRRGGTLVCNGLPPGDFPVSIFDTVLNGITIRGSIVGTRLDLQESLDMAAAGKVKATVTAEPLENINDIFERMRQGKIEGRIVIDYTM	benzyl alcohol	C1=CC=C(C=C1)CO	16	mM	PMID: 23525111	556	2990
1.1.1.1	Moraxella sp.	wildtype	wildtype	Q8GIX7	MKAAVLHEFGQSLQIEEVDIPTPGAGEIVVKMQASGVCHTDLHAVEGDWPVKPSPPFIPGHEGVGLITAVGEGVTHVKEGDRVGVAWLYSACGHCTHCLGGWETLCESQQNSGYSVNGSFAEYVLANANYVGIIPESVDSIEIAPVLCAGVTVYKGLKMTDTKPGDWVVISGIGGLGHMAVQYAIAMGLNVAAVDIDDDKLAFAKKLGAKVTVNAKNTDPAEYLQKEIGGAHGALVTAVSAKAFDQALSMLRRGGTLVCNGLPPGDFPVSIFDTVLNGITIRGSIVGTRLDLQESLDMAAAGKVKATVTAEPLENINDIFERMRQGKIEGRIVIDYTM	benzyl alcohol	C1=CC=C(C=C1)CO	29.4	mM	PMID: 23525111	556	2990
1.1.1.1	Geobacillus stearothermophilus	mutant	Y25A/W49F/W167Y	P42328	MKAAVVEQFKEPLKIKEVEKPTISAGEVLVRIKACGVCHTDLHAAHGDFPVKPKLPLIPGHEGVGIVEEVGPGVTHLKVGDRVGIPWLYSACGHCDYCLSGQETLCEHQKNAGYSVDGGYAEYCRAAADYVVKIPDNLSFEEAAPIFCAGVTTYKALKVTGAKPGEYVAIYGIGGLGHVAVQYAKAMGLNVVAVDIGDEKLELAKELGADLVVNPLKEDAAKFMKEKVGGVHAAVVTAVSKPAFQSAYNSIRRGGACVLVGLPPEEMPIPIFDTVLNGIKIIGSIVGTRKDLQEALQFAAEGKVKTIIEVQPLEKINEVFDRMLKGQINGRVVLTLEDK	NAD+	C1=CC(=C[N+](=C1)C2C(C(C(O2)COP(=O)([O-])OP(=O)(O)OCC3C(C(C(O3)N4C=NC5=C(N=CN=C54)N)O)O)O)O)C(=O)N	0.5	mM	PMID: 25314615	3	382
1.1.1.1	Geobacillus stearothermophilus	mutant	Y25A/W49F/W87F	P42328	MKAAVVEQFKEPLKIKEVEKPTISAGEVLVRIKACGVCHTDLHAAHGDFPVKPKLPLIPGHEGVGIVEEVGPGVTHLKVGDRVGIPFLYSACGHCDYCLSGQETLCEHQKNAGYSVDGGYAEYCRAAADYVVKIPDNLSFEEAAPIFCAGVTTYKALKVTGAKPGEWVAIYGIGGLGHVAVQYAKAMGLNVVAVDIGDEKLELAKELGADLVVNPLKEDAAKFMKEKVGGVHAAVVTAVSKPAFQSAYNSIRRGGACVLVGLPPEEMPIPIFDTVLNGIKIIGSIVGTRKDLQEALQFAAEGKVKTIIEVQPLEKINEVFDRMLKGQINGRVVLTLEDK	NAD+	C1=CC(=C[N+](=C1)C2C(C(C(O2)COP(=O)([O-])OP(=O)(O)OCC3C(C(C(O3)N4C=NC5=C(N=CN=C54)N)O)O)O)O)C(=O)N	0.9	mM	PMID: 25314615	3	382
1.1.1.1	Geobacillus stearothermophilus	mutant	Y25A	P42328	MKAAVVEQFKEPLKIKEVEKPTISAGEVLVRIKACGVCHTDLHAAHGDWPVKPKLPLIPGHEGVGIVEEVGPGVTHLKVGDRVGIPWLYSACGHCDYCLSGQETLCEHQKNAGYSVDGGYAEYCRAAADYVVKIPDNLSFEEAAPIFCAGVTTYKALKVTGAKPGEWVAIYGIGGLGHVAVQYAKAMGLNVVAVDIGDEKLELAKELGADLVVNPLKEDAAKFMKEKVGGVHAAVVTAVSKPAFQSAYNSIRRGGACVLVGLPPEEMPIPIFDTVLNGIKIIGSIVGTRKDLQEALQFAAEGKVKTIIEVQPLEKINEVFDRMLKGQINGRVVLTLEDK	NAD+	C1=CC(=C[N+](=C1)C2C(C(C(O2)COP(=O)([O-])OP(=O)(O)OCC3C(C(C(O3)N4C=NC5=C(N=CN=C54)N)O)O)O)O)C(=O)N	1	mM	PMID: 25314615	3	382
1.1.1.1	Geobacillus stearothermophilus	mutant	W49F/W87F	P42328	MKAAVVEQFKEPLKIKEVEKPTISYGEVLVRIKACGVCHTDLHAAHGDFPVKPKLPLIPGHEGVGIVEEVGPGVTHLKVGDRVGIPFLYSACGHCDYCLSGQETLCEHQKNAGYSVDGGYAEYCRAAADYVVKIPDNLSFEEAAPIFCAGVTTYKALKVTGAKPGEWVAIYGIGGLGHVAVQYAKAMGLNVVAVDIGDEKLELAKELGADLVVNPLKEDAAKFMKEKVGGVHAAVVTAVSKPAFQSAYNSIRRGGACVLVGLPPEEMPIPIFDTVLNGIKIIGSIVGTRKDLQEALQFAAEGKVKTIIEVQPLEKINEVFDRMLKGQINGRVVLTLEDK	NAD+	C1=CC(=C[N+](=C1)C2C(C(C(O2)COP(=O)([O-])OP(=O)(O)OCC3C(C(C(O3)N4C=NC5=C(N=CN=C54)N)O)O)O)O)C(=O)N	1.3	mM	PMID: 25314615	3	382
1.1.1.1	Geobacillus stearothermophilus	mutant	W49F/W167Y	P42328	MKAAVVEQFKEPLKIKEVEKPTISYGEVLVRIKACGVCHTDLHAAHGDFPVKPKLPLIPGHEGVGIVEEVGPGVTHLKVGDRVGIPWLYSACGHCDYCLSGQETLCEHQKNAGYSVDGGYAEYCRAAADYVVKIPDNLSFEEAAPIFCAGVTTYKALKVTGAKPGEYVAIYGIGGLGHVAVQYAKAMGLNVVAVDIGDEKLELAKELGADLVVNPLKEDAAKFMKEKVGGVHAAVVTAVSKPAFQSAYNSIRRGGACVLVGLPPEEMPIPIFDTVLNGIKIIGSIVGTRKDLQEALQFAAEGKVKTIIEVQPLEKINEVFDRMLKGQINGRVVLTLEDK	NAD+	C1=CC(=C[N+](=C1)C2C(C(C(O2)COP(=O)([O-])OP(=O)(O)OCC3C(C(C(O3)N4C=NC5=C(N=CN=C54)N)O)O)O)O)C(=O)N	1.8	mM	PMID: 25314615	3	382
1.1.1.1	Geobacillus stearothermophilus	mutant	W49F/W167Y/V260A	P42328	MKAAVVEQFKEPLKIKEVEKPTISYGEVLVRIKACGVCHTDLHAAHGDFPVKPKLPLIPGHEGVGIVEEVGPGVTHLKVGDRVGIPWLYSACGHCDYCLSGQETLCEHQKNAGYSVDGGYAEYCRAAADYVVKIPDNLSFEEAAPIFCAGVTTYKALKVTGAKPGEYVAIYGIGGLGHVAVQYAKAMGLNVVAVDIGDEKLELAKELGADLVVNPLKEDAAKFMKEKVGGVHAAVVTAVSKPAFQSAYNSIRRGGACVLAGLPPEEMPIPIFDTVLNGIKIIGSIVGTRKDLQEALQFAAEGKVKTIIEVQPLEKINEVFDRMLKGQINGRVVLTLEDK	NAD+	C1=CC(=C[N+](=C1)C2C(C(C(O2)COP(=O)([O-])OP(=O)(O)OCC3C(C(C(O3)N4C=NC5=C(N=CN=C54)N)O)O)O)O)C(=O)N	8.3	mM	PMID: 25314615	3	382
1.1.1.1	Geobacillus stearothermophilus	mutant	Y25A/W49F/W167Y/V260A	P42328	MKAAVVEQFKEPLKIKEVEKPTISAGEVLVRIKACGVCHTDLHAAHGDFPVKPKLPLIPGHEGVGIVEEVGPGVTHLKVGDRVGIPWLYSACGHCDYCLSGQETLCEHQKNAGYSVDGGYAEYCRAAADYVVKIPDNLSFEEAAPIFCAGVTTYKALKVTGAKPGEYVAIYGIGGLGHVAVQYAKAMGLNVVAVDIGDEKLELAKELGADLVVNPLKEDAAKFMKEKVGGVHAAVVTAVSKPAFQSAYNSIRRGGACVLAGLPPEEMPIPIFDTVLNGIKIIGSIVGTRKDLQEALQFAAEGKVKTIIEVQPLEKINEVFDRMLKGQINGRVVLTLEDK	NAD+	C1=CC(=C[N+](=C1)C2C(C(C(O2)COP(=O)([O-])OP(=O)(O)OCC3C(C(C(O3)N4C=NC5=C(N=CN=C54)N)O)O)O)O)C(=O)N	9.7	mM	PMID: 25314615	3	382
1.1.1.1	Geobacillus stearothermophilus	mutant	V260A	P42328	MKAAVVEQFKEPLKIKEVEKPTISYGEVLVRIKACGVCHTDLHAAHGDWPVKPKLPLIPGHEGVGIVEEVGPGVTHLKVGDRVGIPWLYSACGHCDYCLSGQETLCEHQKNAGYSVDGGYAEYCRAAADYVVKIPDNLSFEEAAPIFCAGVTTYKALKVTGAKPGEWVAIYGIGGLGHVAVQYAKAMGLNVVAVDIGDEKLELAKELGADLVVNPLKEDAAKFMKEKVGGVHAAVVTAVSKPAFQSAYNSIRRGGACVLAGLPPEEMPIPIFDTVLNGIKIIGSIVGTRKDLQEALQFAAEGKVKTIIEVQPLEKINEVFDRMLKGQINGRVVLTLEDK	NAD+	C1=CC(=C[N+](=C1)C2C(C(C(O2)COP(=O)([O-])OP(=O)(O)OCC3C(C(C(O3)N4C=NC5=C(N=CN=C54)N)O)O)O)O)C(=O)N	10	mM	PMID: 25314615	3	382
1.1.1.1	Geobacillus stearothermophilus	mutant	W49F/W87F/V260A	P42328	MKAAVVEQFKEPLKIKEVEKPTISYGEVLVRIKACGVCHTDLHAAHGDFPVKPKLPLIPGHEGVGIVEEVGPGVTHLKVGDRVGIPFLYSACGHCDYCLSGQETLCEHQKNAGYSVDGGYAEYCRAAADYVVKIPDNLSFEEAAPIFCAGVTTYKALKVTGAKPGEWVAIYGIGGLGHVAVQYAKAMGLNVVAVDIGDEKLELAKELGADLVVNPLKEDAAKFMKEKVGGVHAAVVTAVSKPAFQSAYNSIRRGGACVLAGLPPEEMPIPIFDTVLNGIKIIGSIVGTRKDLQEALQFAAEGKVKTIIEVQPLEKINEVFDRMLKGQINGRVVLTLEDK	NAD+	C1=CC(=C[N+](=C1)C2C(C(C(O2)COP(=O)([O-])OP(=O)(O)OCC3C(C(C(O3)N4C=NC5=C(N=CN=C54)N)O)O)O)O)C(=O)N	10.2	mM	PMID: 25314615	3	382
1.1.1.1	Geobacillus stearothermophilus	mutant	Y25A/W49F/W87F/V260A	P42328	MKAAVVEQFKEPLKIKEVEKPTISAGEVLVRIKACGVCHTDLHAAHGDFPVKPKLPLIPGHEGVGIVEEVGPGVTHLKVGDRVGIPFLYSACGHCDYCLSGQETLCEHQKNAGYSVDGGYAEYCRAAADYVVKIPDNLSFEEAAPIFCAGVTTYKALKVTGAKPGEWVAIYGIGGLGHVAVQYAKAMGLNVVAVDIGDEKLELAKELGADLVVNPLKEDAAKFMKEKVGGVHAAVVTAVSKPAFQSAYNSIRRGGACVLAGLPPEEMPIPIFDTVLNGIKIIGSIVGTRKDLQEALQFAAEGKVKTIIEVQPLEKINEVFDRMLKGQINGRVVLTLEDK	NAD+	C1=CC(=C[N+](=C1)C2C(C(C(O2)COP(=O)([O-])OP(=O)(O)OCC3C(C(C(O3)N4C=NC5=C(N=CN=C54)N)O)O)O)O)C(=O)N	14.8	mM	PMID: 25314615	3	382
1.1.1.1	Geobacillus stearothermophilus	mutant	Y25A/W49F/W167Y	P42328	MKAAVVEQFKEPLKIKEVEKPTISAGEVLVRIKACGVCHTDLHAAHGDFPVKPKLPLIPGHEGVGIVEEVGPGVTHLKVGDRVGIPWLYSACGHCDYCLSGQETLCEHQKNAGYSVDGGYAEYCRAAADYVVKIPDNLSFEEAAPIFCAGVTTYKALKVTGAKPGEYVAIYGIGGLGHVAVQYAKAMGLNVVAVDIGDEKLELAKELGADLVVNPLKEDAAKFMKEKVGGVHAAVVTAVSKPAFQSAYNSIRRGGACVLVGLPPEEMPIPIFDTVLNGIKIIGSIVGTRKDLQEALQFAAEGKVKTIIEVQPLEKINEVFDRMLKGQINGRVVLTLEDK	benzyl alcohol	C1=CC=C(C=C1)CO	0.8	mM	PMID: 25314615	556	382
1.1.1.1	Geobacillus stearothermophilus	mutant	W49F/W167Y	P42328	MKAAVVEQFKEPLKIKEVEKPTISYGEVLVRIKACGVCHTDLHAAHGDFPVKPKLPLIPGHEGVGIVEEVGPGVTHLKVGDRVGIPWLYSACGHCDYCLSGQETLCEHQKNAGYSVDGGYAEYCRAAADYVVKIPDNLSFEEAAPIFCAGVTTYKALKVTGAKPGEYVAIYGIGGLGHVAVQYAKAMGLNVVAVDIGDEKLELAKELGADLVVNPLKEDAAKFMKEKVGGVHAAVVTAVSKPAFQSAYNSIRRGGACVLVGLPPEEMPIPIFDTVLNGIKIIGSIVGTRKDLQEALQFAAEGKVKTIIEVQPLEKINEVFDRMLKGQINGRVVLTLEDK	benzyl alcohol	C1=CC=C(C=C1)CO	3.1	mM	PMID: 25314615	556	382
1.1.1.1	Geobacillus stearothermophilus	mutant	V260A	P42328	MKAAVVEQFKEPLKIKEVEKPTISYGEVLVRIKACGVCHTDLHAAHGDWPVKPKLPLIPGHEGVGIVEEVGPGVTHLKVGDRVGIPWLYSACGHCDYCLSGQETLCEHQKNAGYSVDGGYAEYCRAAADYVVKIPDNLSFEEAAPIFCAGVTTYKALKVTGAKPGEWVAIYGIGGLGHVAVQYAKAMGLNVVAVDIGDEKLELAKELGADLVVNPLKEDAAKFMKEKVGGVHAAVVTAVSKPAFQSAYNSIRRGGACVLAGLPPEEMPIPIFDTVLNGIKIIGSIVGTRKDLQEALQFAAEGKVKTIIEVQPLEKINEVFDRMLKGQINGRVVLTLEDK	benzyl alcohol	C1=CC=C(C=C1)CO	4.2	mM	PMID: 25314615	556	382
1.1.1.1	Geobacillus stearothermophilus	mutant	Y25A/W49F/W167Y/V260A	P42328	MKAAVVEQFKEPLKIKEVEKPTISAGEVLVRIKACGVCHTDLHAAHGDFPVKPKLPLIPGHEGVGIVEEVGPGVTHLKVGDRVGIPWLYSACGHCDYCLSGQETLCEHQKNAGYSVDGGYAEYCRAAADYVVKIPDNLSFEEAAPIFCAGVTTYKALKVTGAKPGEYVAIYGIGGLGHVAVQYAKAMGLNVVAVDIGDEKLELAKELGADLVVNPLKEDAAKFMKEKVGGVHAAVVTAVSKPAFQSAYNSIRRGGACVLAGLPPEEMPIPIFDTVLNGIKIIGSIVGTRKDLQEALQFAAEGKVKTIIEVQPLEKINEVFDRMLKGQINGRVVLTLEDK	benzyl alcohol	C1=CC=C(C=C1)CO	5.4	mM	PMID: 25314615	556	382
1.1.1.1	Geobacillus stearothermophilus	mutant	W49F/W87F	P42328	MKAAVVEQFKEPLKIKEVEKPTISYGEVLVRIKACGVCHTDLHAAHGDFPVKPKLPLIPGHEGVGIVEEVGPGVTHLKVGDRVGIPFLYSACGHCDYCLSGQETLCEHQKNAGYSVDGGYAEYCRAAADYVVKIPDNLSFEEAAPIFCAGVTTYKALKVTGAKPGEWVAIYGIGGLGHVAVQYAKAMGLNVVAVDIGDEKLELAKELGADLVVNPLKEDAAKFMKEKVGGVHAAVVTAVSKPAFQSAYNSIRRGGACVLVGLPPEEMPIPIFDTVLNGIKIIGSIVGTRKDLQEALQFAAEGKVKTIIEVQPLEKINEVFDRMLKGQINGRVVLTLEDK	benzyl alcohol	C1=CC=C(C=C1)CO	6	mM	PMID: 25314615	556	382
1.1.1.1	Geobacillus stearothermophilus	wildtype	wildtype	P42328	MKAAVVEQFKEPLKIKEVEKPTISYGEVLVRIKACGVCHTDLHAAHGDWPVKPKLPLIPGHEGVGIVEEVGPGVTHLKVGDRVGIPWLYSACGHCDYCLSGQETLCEHQKNAGYSVDGGYAEYCRAAADYVVKIPDNLSFEEAAPIFCAGVTTYKALKVTGAKPGEWVAIYGIGGLGHVAVQYAKAMGLNVVAVDIGDEKLELAKELGADLVVNPLKEDAAKFMKEKVGGVHAAVVTAVSKPAFQSAYNSIRRGGACVLVGLPPEEMPIPIFDTVLNGIKIIGSIVGTRKDLQEALQFAAEGKVKTIIEVQPLEKINEVFDRMLKGQINGRVVLTLEDK	benzyl alcohol	C1=CC=C(C=C1)CO	6.8	mM	PMID: 25314615	556	382
1.1.1.1	Geobacillus stearothermophilus	mutant	W49F/W167Y/V260A	P42328	MKAAVVEQFKEPLKIKEVEKPTISYGEVLVRIKACGVCHTDLHAAHGDFPVKPKLPLIPGHEGVGIVEEVGPGVTHLKVGDRVGIPWLYSACGHCDYCLSGQETLCEHQKNAGYSVDGGYAEYCRAAADYVVKIPDNLSFEEAAPIFCAGVTTYKALKVTGAKPGEYVAIYGIGGLGHVAVQYAKAMGLNVVAVDIGDEKLELAKELGADLVVNPLKEDAAKFMKEKVGGVHAAVVTAVSKPAFQSAYNSIRRGGACVLAGLPPEEMPIPIFDTVLNGIKIIGSIVGTRKDLQEALQFAAEGKVKTIIEVQPLEKINEVFDRMLKGQINGRVVLTLEDK	benzyl alcohol	C1=CC=C(C=C1)CO	8.2	mM	PMID: 25314615	556	382
1.1.1.1	Geobacillus stearothermophilus	mutant	Y25A/W49F/W87F/V260A	P42328	MKAAVVEQFKEPLKIKEVEKPTISAGEVLVRIKACGVCHTDLHAAHGDFPVKPKLPLIPGHEGVGIVEEVGPGVTHLKVGDRVGIPFLYSACGHCDYCLSGQETLCEHQKNAGYSVDGGYAEYCRAAADYVVKIPDNLSFEEAAPIFCAGVTTYKALKVTGAKPGEWVAIYGIGGLGHVAVQYAKAMGLNVVAVDIGDEKLELAKELGADLVVNPLKEDAAKFMKEKVGGVHAAVVTAVSKPAFQSAYNSIRRGGACVLAGLPPEEMPIPIFDTVLNGIKIIGSIVGTRKDLQEALQFAAEGKVKTIIEVQPLEKINEVFDRMLKGQINGRVVLTLEDK	benzyl alcohol	C1=CC=C(C=C1)CO	10.1	mM	PMID: 25314615	556	382
1.1.1.1	Geobacillus stearothermophilus	mutant	Y25A/W49F/W87F	P42328	MKAAVVEQFKEPLKIKEVEKPTISAGEVLVRIKACGVCHTDLHAAHGDFPVKPKLPLIPGHEGVGIVEEVGPGVTHLKVGDRVGIPFLYSACGHCDYCLSGQETLCEHQKNAGYSVDGGYAEYCRAAADYVVKIPDNLSFEEAAPIFCAGVTTYKALKVTGAKPGEWVAIYGIGGLGHVAVQYAKAMGLNVVAVDIGDEKLELAKELGADLVVNPLKEDAAKFMKEKVGGVHAAVVTAVSKPAFQSAYNSIRRGGACVLVGLPPEEMPIPIFDTVLNGIKIIGSIVGTRKDLQEALQFAAEGKVKTIIEVQPLEKINEVFDRMLKGQINGRVVLTLEDK	benzyl alcohol	C1=CC=C(C=C1)CO	10.9	mM	PMID: 25314615	556	382
1.1.1.1	Geobacillus stearothermophilus	mutant	W49F/W87F/V260A	P42328	MKAAVVEQFKEPLKIKEVEKPTISYGEVLVRIKACGVCHTDLHAAHGDFPVKPKLPLIPGHEGVGIVEEVGPGVTHLKVGDRVGIPFLYSACGHCDYCLSGQETLCEHQKNAGYSVDGGYAEYCRAAADYVVKIPDNLSFEEAAPIFCAGVTTYKALKVTGAKPGEWVAIYGIGGLGHVAVQYAKAMGLNVVAVDIGDEKLELAKELGADLVVNPLKEDAAKFMKEKVGGVHAAVVTAVSKPAFQSAYNSIRRGGACVLAGLPPEEMPIPIFDTVLNGIKIIGSIVGTRKDLQEALQFAAEGKVKTIIEVQPLEKINEVFDRMLKGQINGRVVLTLEDK	benzyl alcohol	C1=CC=C(C=C1)CO	12.9	mM	PMID: 25314615	556	382
1.1.1.1	Geobacillus stearothermophilus	mutant	Y25A	P42328	MKAAVVEQFKEPLKIKEVEKPTISAGEVLVRIKACGVCHTDLHAAHGDWPVKPKLPLIPGHEGVGIVEEVGPGVTHLKVGDRVGIPWLYSACGHCDYCLSGQETLCEHQKNAGYSVDGGYAEYCRAAADYVVKIPDNLSFEEAAPIFCAGVTTYKALKVTGAKPGEWVAIYGIGGLGHVAVQYAKAMGLNVVAVDIGDEKLELAKELGADLVVNPLKEDAAKFMKEKVGGVHAAVVTAVSKPAFQSAYNSIRRGGACVLVGLPPEEMPIPIFDTVLNGIKIIGSIVGTRKDLQEALQFAAEGKVKTIIEVQPLEKINEVFDRMLKGQINGRVVLTLEDK	benzyl alcohol	C1=CC=C(C=C1)CO	16.5	mM	PMID: 25314615	556	382
1.1.1.1	Geobacillus stearothermophilus	wildtype	wildtype	P42328	MKAAVVEQFKEPLKIKEVEKPTISYGEVLVRIKACGVCHTDLHAAHGDWPVKPKLPLIPGHEGVGIVEEVGPGVTHLKVGDRVGIPWLYSACGHCDYCLSGQETLCEHQKNAGYSVDGGYAEYCRAAADYVVKIPDNLSFEEAAPIFCAGVTTYKALKVTGAKPGEWVAIYGIGGLGHVAVQYAKAMGLNVVAVDIGDEKLELAKELGADLVVNPLKEDAAKFMKEKVGGVHAAVVTAVSKPAFQSAYNSIRRGGACVLVGLPPEEMPIPIFDTVLNGIKIIGSIVGTRKDLQEALQFAAEGKVKTIIEVQPLEKINEVFDRMLKGQINGRVVLTLEDK	Butyraldehyde	CCCC=O	0.108	mM	PMID: 26329849	1412	382
1.1.1.1	Sphingomonas sp. A1	wildtype	wildtype	A0A075B5H4	MFSDLKGKRILITGSTEGIGMATAIELARYGAVVGLNSHVDPADPALLLGKLREAGGDGAFFRADITKTAECQRLVSAFVERFDGIDVLINNAGGLAGRSNLENIDDAFYDRVMDLNGRSVLMMTKFAIPHLRASAKASGTTSAVISTGSIAAREGGGIGAGVYAASKAWLHDIHRNWVKEFTKDSIRFNIVAPGTVDTAFHADKSDELKTRIANSIPMGRFGTVQELAPAYVFFASHAASGYITGQILDVNGGQICP	D-altronate	C(C(C(C(C(C(=O)[O-])O)O)O)O)O	24	mM	PMID: 29697194	817	1769
1.1.1.1	Sphingomonas sp. A1	wildtype	wildtype	A0A075B5H4	MFSDLKGKRILITGSTEGIGMATAIELARYGAVVGLNSHVDPADPALLLGKLREAGGDGAFFRADITKTAECQRLVSAFVERFDGIDVLINNAGGLAGRSNLENIDDAFYDRVMDLNGRSVLMMTKFAIPHLRASAKASGTTSAVISTGSIAAREGGGIGAGVYAASKAWLHDIHRNWVKEFTKDSIRFNIVAPGTVDTAFHADKSDELKTRIANSIPMGRFGTVQELAPAYVFFASHAASGYITGQILDVNGGQICP	D-mannonate	C(C(C(C(C(C(=O)O)O)O)O)O)O	14	mM	PMID: 29697194	514	1769
1.1.1.1	Sphingomonas sp. A1	wildtype	wildtype	A0A075B5H4	MFSDLKGKRILITGSTEGIGMATAIELARYGAVVGLNSHVDPADPALLLGKLREAGGDGAFFRADITKTAECQRLVSAFVERFDGIDVLINNAGGLAGRSNLENIDDAFYDRVMDLNGRSVLMMTKFAIPHLRASAKASGTTSAVISTGSIAAREGGGIGAGVYAASKAWLHDIHRNWVKEFTKDSIRFNIVAPGTVDTAFHADKSDELKTRIANSIPMGRFGTVQELAPAYVFFASHAASGYITGQILDVNGGQICP	D-sorbitol	C(C(C(C(C(CO)O)O)O)O)O	350	mM	PMID: 29697194	794	1769
1.1.1.1	Sphingomonas sp. A1	wildtype	wildtype	A0A075B5H4	MFSDLKGKRILITGSTEGIGMATAIELARYGAVVGLNSHVDPADPALLLGKLREAGGDGAFFRADITKTAECQRLVSAFVERFDGIDVLINNAGGLAGRSNLENIDDAFYDRVMDLNGRSVLMMTKFAIPHLRASAKASGTTSAVISTGSIAAREGGGIGAGVYAASKAWLHDIHRNWVKEFTKDSIRFNIVAPGTVDTAFHADKSDELKTRIANSIPMGRFGTVQELAPAYVFFASHAASGYITGQILDVNGGQICP	D-arabitol	C(C(C(C(CO)O)O)O)O	220	mM	PMID: 29697194	1904	1769
1.1.1.1	Sphingomonas sp. A1	wildtype	wildtype	A0A075B5H4	MFSDLKGKRILITGSTEGIGMATAIELARYGAVVGLNSHVDPADPALLLGKLREAGGDGAFFRADITKTAECQRLVSAFVERFDGIDVLINNAGGLAGRSNLENIDDAFYDRVMDLNGRSVLMMTKFAIPHLRASAKASGTTSAVISTGSIAAREGGGIGAGVYAASKAWLHDIHRNWVKEFTKDSIRFNIVAPGTVDTAFHADKSDELKTRIANSIPMGRFGTVQELAPAYVFFASHAASGYITGQILDVNGGQICP	2-dehydro-3-deoxy-D-gluconate	C(C(C(CO)O)O)C(=O)C(=O)[O-]	13	mM	PMID: 29697194	204	1769
1.1.1.1	Arabidopsis thaliana	wildtype	wildtype	P06525	MSTTGQIIRCKAAVAWEAGKPLVIEEVEVAPPQKHEVRIKILFTSLCHTDVYFWEAKGQTPLFPRIFGHEAGGIVESVGEGVTDLQPGDHVLPIFTGECGECRHCHSEESNMCDLLRINTERGGMIHDGESRFSINGKPIYHFLGTSTFSEYTVVHSGQVAKINPDAPLDKVCIVSCGLSTGLGATLNVAKPKKGQSVAIFGLGAVGLGAAEGARIAGASRIIGVDFNSKRFDQAKEFGVTECVNPKDHDKPIQQVIAEMTDGGVDRSVECTGSVQAMIQAFECVHDGWGVAVLVGVPSKDDAFKTHPMNFLNERTLKGTFFGNYKPKTDIPGVVEKYMNKELELEKFITHTVPFSEINKAFDYMLKGESIRCIITMGA	ethanol	CCO	0.166	mM	PMID: 30252897	469	234
1.1.1.1	Arabidopsis thaliana	mutant	C243S	P06525	MSTTGQIIRCKAAVAWEAGKPLVIEEVEVAPPQKHEVRIKILFTSLCHTDVYFWEAKGQTPLFPRIFGHEAGGIVESVGEGVTDLQPGDHVLPIFTGECGECRHCHSEESNMCDLLRINTERGGMIHDGESRFSINGKPIYHFLGTSTFSEYTVVHSGQVAKINPDAPLDKVCIVSCGLSTGLGATLNVAKPKKGQSVAIFGLGAVGLGAAEGARIAGASRIIGVDFNSKRFDQAKEFGVTESVNPKDHDKPIQQVIAEMTDGGVDRSVECTGSVQAMIQAFECVHDGWGVAVLVGVPSKDDAFKTHPMNFLNERTLKGTFFGNYKPKTDIPGVVEKYMNKELELEKFITHTVPFSEINKAFDYMLKGESIRCIITMGA	ethanol	CCO	0.251	mM	PMID: 30252897	469	234
1.1.1.1	Geobacillus stearothermophilus	wildtype	wildtype	P42327	MKAAVVNEFKKALEIKEVERPKLEEGEVLVKIEACGVCHTDLHAAHGDWPIKPKLPLIPGHEGVGIVVEVAKGVKSIKVGDRVGIPWLYSACGECEYCLTGQETLCPHQLNGGYSVDGGYAEYCKAPADYVAKIPDNLDPVEVAPILCAGVTTYKALKVSGARPGEWVAIYGIGGLGHIALQYAKAMGLNVVAVDISDEKSKLAKDLGADIAINGLKEDPVKAIHDQVGGVHAAISVAVNKKAFEQAYQSVKRGGTLVVVGLPNADLPIPIFDTVLNGVSVKGSIVGTRKDMQEALDFAARGKVRPIVETAELEEINEVFERMEKGKINGRIVLKLKED	1,3-Propanediol	C(CO)CO	23.64	mM	PMID: 31006524	2457	382
1.1.1.1	Geobacillus stearothermophilus	wildtype	wildtype	P42327	MKAAVVNEFKKALEIKEVERPKLEEGEVLVKIEACGVCHTDLHAAHGDWPIKPKLPLIPGHEGVGIVVEVAKGVKSIKVGDRVGIPWLYSACGECEYCLTGQETLCPHQLNGGYSVDGGYAEYCKAPADYVAKIPDNLDPVEVAPILCAGVTTYKALKVSGARPGEWVAIYGIGGLGHIALQYAKAMGLNVVAVDISDEKSKLAKDLGADIAINGLKEDPVKAIHDQVGGVHAAISVAVNKKAFEQAYQSVKRGGTLVVVGLPNADLPIPIFDTVLNGVSVKGSIVGTRKDMQEALDFAARGKVRPIVETAELEEINEVFERMEKGKINGRIVLKLKED	methanol	CO	294.23	mM	PMID: 31006524	132	382
1.1.1.1	Saccharomyces cerevisiae	wildtype	wildtype	P28625	MSDEIVTNKSVTYVNNTTPVTITSSELDLRSCYQDDEVVIEVHAAALNPIDFITHQLCNSYIFGKYPKTYSRDYSGVIIKAGKDVDNRWKVGDKVNGMYSHIYGERGTLTHYLILNPAKDVPITHMVEVPKDENDPYDDFVYAAAWPLTFGTAFSTLYDFKKDWTSDSKVLVIGASTSVSYAFVHIAKNYFNIGTVVGICSKNSIERNKKLGYDYLVPYDEGSIVENVKKLKQSVLENDKFDMIFDSVGNHDFFPVIDQFLKPKAKNSFYVTIAGNNKADYKNISWRDFVSLSSILKAINPFKKYNWRFGHPYPPNNFIEVGNEMIKKGTYKPPIDSVYEFDQYKEAIDRLMSNRAKGKVVVKMK	glycolaldehyde	C(C=O)O	16.11	mM	PMID: 32967812	266	9
1.1.1.10	Homo sapiens	wildtype	wildtype	Q7Z4W1	MELFLAGRRVLVTGAGKGIGRGTVQALHATGARVVAVSRTQADLDSLVRECPGIEPVCVDLGDWEATERALGSVGPVDLLVNNAAVALLQPFLEVTKEAFDRSFEVNLRAVIQVSQIVARGLIARGVPGAIVNVSSQCSQRAVTNHSVYCSTKGALDMLTKVMALELGPHKIRVNAVNPTVVMTSMGQATWSDPHKAKTMLNRIPLGKFAEVEHVVNAILFLLSDRSGMTTGSTLPVEGGFWAC	dihydroxyacetone	C(C(=O)CO)O	1.6	mM	PMID: 11882650	184	7
1.1.1.10	Homo sapiens	wildtype	wildtype	Q7Z4W1	MELFLAGRRVLVTGAGKGIGRGTVQALHATGARVVAVSRTQADLDSLVRECPGIEPVCVDLGDWEATERALGSVGPVDLLVNNAAVALLQPFLEVTKEAFDRSFEVNLRAVIQVSQIVARGLIARGVPGAIVNVSSQCSQRAVTNHSVYCSTKGALDMLTKVMALELGPHKIRVNAVNPTVVMTSMGQATWSDPHKAKTMLNRIPLGKFAEVEHVVNAILFLLSDRSGMTTGSTLPVEGGFWAC	NADH	C1C=CN(C=C1C(=O)N)C2C(C(C(O2)COP(=O)(O)OP(=O)(O)OCC3C(C(C(O3)N4C=NC5=C(N=CN=C54)N)O)O)O)O	0.17	mM	PMID: 11882650	4	7
1.1.1.10	Homo sapiens	wildtype	wildtype	Q7Z4W1	MELFLAGRRVLVTGAGKGIGRGTVQALHATGARVVAVSRTQADLDSLVRECPGIEPVCVDLGDWEATERALGSVGPVDLLVNNAAVALLQPFLEVTKEAFDRSFEVNLRAVIQVSQIVARGLIARGVPGAIVNVSSQCSQRAVTNHSVYCSTKGALDMLTKVMALELGPHKIRVNAVNPTVVMTSMGQATWSDPHKAKTMLNRIPLGKFAEVEHVVNAILFLLSDRSGMTTGSTLPVEGGFWAC	diacetyl	CC(=O)C(=O)C	0.077	mM	PMID: 11882650	741	7
1.1.1.10	Mesocricetus auratus	wildtype	wildtype	Q91XV4	MDLGLAGRRALVTGAGKGIGRSTVLALQAAGAHVVAVSRTQADLDSLVSECPGVETVCVDLADWEATEQALSSVGPVDLLVNNAAVALLQPFLEVTKEAFDMSFNVNLRAVIQVSQIVARGMIARGAPGAIVNVSSQASQRALANHSVYCSTKGALDMLTKMMALELGPHKIRVNAVNPTVVMTSMGRTNWSDPHKAKVMLDRIPLGKFAEVENVVDAILFLLSHRSNMTTGSTLPVDGGFLVT	NAD+	C1=CC(=C[N+](=C1)C2C(C(C(O2)COP(=O)([O-])OP(=O)(O)OCC3C(C(C(O3)N4C=NC5=C(N=CN=C54)N)O)O)O)O)C(=O)N	0.91	mM	PMID: 11882650	3	27
1.1.1.10	Rattus norvegicus	wildtype	wildtype	Q920P0	MDLGLAGRRALVTGAGKGIGRSTVLALQAAGAQVVAVSRTREDLDSLVRECPGVEPVCVDLADWEATEQALSNVGPVDLLVNNAAVATLQPFLEVTKEACDTSFNVNFRAVVQVSQIVARGMIARGVPGAIVNVSSQASQRALTNHTVYCSTKGALDMLTKVMALELGPHKIRVNAVNPTVVMTPMGRANWSDPHKAKVMLDRIPLGKFAEVENVVDTILFLLSNRSSMTTGSALPVDGGFLAT	NADH	C1C=CN(C=C1C(=O)N)C2C(C(C(O2)COP(=O)(O)OP(=O)(O)OCC3C(C(C(O3)N4C=NC5=C(N=CN=C54)N)O)O)O)O	0.36	mM	PMID: 11882650	4	8
1.1.1.10	Rattus norvegicus	wildtype	wildtype	Q920P0	MDLGLAGRRALVTGAGKGIGRSTVLALQAAGAQVVAVSRTREDLDSLVRECPGVEPVCVDLADWEATEQALSNVGPVDLLVNNAAVATLQPFLEVTKEACDTSFNVNFRAVVQVSQIVARGMIARGVPGAIVNVSSQASQRALTNHTVYCSTKGALDMLTKVMALELGPHKIRVNAVNPTVVMTPMGRANWSDPHKAKVMLDRIPLGKFAEVENVVDTILFLLSNRSSMTTGSALPVDGGFLAT	acetoin	CC(C(=O)C)O	6.9	mM	PMID: 11882650	466	8
1.1.1.10	Ambrosiozyma monospora	wildtype	wildtype	Q70FD1	MTDYIPTFRFDGHLTIVTGACGGLAEALIKGLLAYGSDIALLDIDQEKTAAKQAEYHKYATEELKLKEVPKMGSYACDISDSDTVHKVFAQVAKDFGKLPLHLVNTAGYCENFPCEDYPAKNAEKMVKVNLLGSLYVSQAFAKPLIKEGIKGASVVLIGSMSGAIVNDPQNQVVYNMSKAGVIHLAKTLACEWAKYNIRVNSLNPGYIYGPLTKNVINGNEELYNRWISGIPQQRMSEPKEYIGAVLYLLSESAASYTTGASLLVDGGFTSW	D-ribulose	C(C(C(C(=O)CO)O)O)O	4.7	mM	PMID: 14736891	309	103
1.1.1.10	Ambrosiozyma monospora	wildtype	wildtype	Q70FD1	MTDYIPTFRFDGHLTIVTGACGGLAEALIKGLLAYGSDIALLDIDQEKTAAKQAEYHKYATEELKLKEVPKMGSYACDISDSDTVHKVFAQVAKDFGKLPLHLVNTAGYCENFPCEDYPAKNAEKMVKVNLLGSLYVSQAFAKPLIKEGIKGASVVLIGSMSGAIVNDPQNQVVYNMSKAGVIHLAKTLACEWAKYNIRVNSLNPGYIYGPLTKNVINGNEELYNRWISGIPQQRMSEPKEYIGAVLYLLSESAASYTTGASLLVDGGFTSW	D-arabinitol	C(C(C(C(CO)O)O)O)O	2.7	mM	PMID: 14736891	1904	103
1.1.1.10	Homo sapiens	mutant	C138A	Q7Z4W1	MELFLAGRRVLVTGAGKGIGRGTVQALHATGARVVAVSRTQADLDSLVRECPGIEPVCVDLGDWEATERALGSVGPVDLLVNNAAVALLQPFLEVTKEAFDRSFEVNLRAVIQVSQIVARGLIARGVPGAIVNVSSQASQRAVTNHSVYCSTKGALDMLTKVMALELGPHKIRVNAVNPTVVMTSMGQATWSDPHKAKTMLNRIPLGKFAEVEHVVNAILFLLSDRSGMTTGSTLPVEGGFWAC	diacetyl	CC(=O)C(=O)C	0.22	mM	PMID: 19337691	741	7
1.1.1.10	Trichoderma reesei	wildtype	wildtype	Q8NK50	MKNGAFPHDNAAVPNVERVLPLFSLKGRTAIVSGAGAGIGLAVAQAFAEAGANVAIWYNSNKQAVTSAEDIAKTYGVKCKAYQVNVTSAEAVDKAITEIIKEFNGRLDVFVANSGITWTEGAFIDGSVESARNVMSVNVDGVMWCAKSAGAHFRRQKEEGTTIDGKPLDNFIAGSFIATASMSGSIVNVPQLQAVYNSSKAAVIHFCKSLAVEWTGFARVNTVSPGYIITEISNFVPPETKTLWKDKIVMGREGRVGELKGAYLYLASDASSYTTGLDMIVDGGYSLP	D-ribulose	C(C(C(C(=O)CO)O)O)O	105	mM	PMID: 23506391	309	343
1.1.1.10	Trichoderma reesei	wildtype	wildtype	Q8NK50	MKNGAFPHDNAAVPNVERVLPLFSLKGRTAIVSGAGAGIGLAVAQAFAEAGANVAIWYNSNKQAVTSAEDIAKTYGVKCKAYQVNVTSAEAVDKAITEIIKEFNGRLDVFVANSGITWTEGAFIDGSVESARNVMSVNVDGVMWCAKSAGAHFRRQKEEGTTIDGKPLDNFIAGSFIATASMSGSIVNVPQLQAVYNSSKAAVIHFCKSLAVEWTGFARVNTVSPGYIITEISNFVPPETKTLWKDKIVMGREGRVGELKGAYLYLASDASSYTTGLDMIVDGGYSLP	D-sorbitol	C(C(C(C(C(CO)O)O)O)O)O	250	mM	PMID: 23506391	794	343
1.1.1.10	Trichoderma reesei	wildtype	wildtype	Q8NK50	MKNGAFPHDNAAVPNVERVLPLFSLKGRTAIVSGAGAGIGLAVAQAFAEAGANVAIWYNSNKQAVTSAEDIAKTYGVKCKAYQVNVTSAEAVDKAITEIIKEFNGRLDVFVANSGITWTEGAFIDGSVESARNVMSVNVDGVMWCAKSAGAHFRRQKEEGTTIDGKPLDNFIAGSFIATASMSGSIVNVPQLQAVYNSSKAAVIHFCKSLAVEWTGFARVNTVSPGYIITEISNFVPPETKTLWKDKIVMGREGRVGELKGAYLYLASDASSYTTGLDMIVDGGYSLP	xylitol	C(C(C(C(CO)O)O)O)O	100	mM	PMID: 23506391	379	343
1.1.1.10	Trichoderma reesei	wildtype	wildtype	Q8NK50	MKNGAFPHDNAAVPNVERVLPLFSLKGRTAIVSGAGAGIGLAVAQAFAEAGANVAIWYNSNKQAVTSAEDIAKTYGVKCKAYQVNVTSAEAVDKAITEIIKEFNGRLDVFVANSGITWTEGAFIDGSVESARNVMSVNVDGVMWCAKSAGAHFRRQKEEGTTIDGKPLDNFIAGSFIATASMSGSIVNVPQLQAVYNSSKAAVIHFCKSLAVEWTGFARVNTVSPGYIITEISNFVPPETKTLWKDKIVMGREGRVGELKGAYLYLASDASSYTTGLDMIVDGGYSLP	NADPH	C1C=CN(C=C1C(=O)N)C2C(C(C(O2)COP(=O)(O)OP(=O)(O)OCC3C(C(C(O3)N4C=NC5=C(N=CN=C54)N)OP(=O)(O)O)O)O)O	0.13	mM	PMID: 23506391	5	343
2.1.1.1	Homo sapiens	wildtype	wildtype	P40261	MESGFTSKDTYLSHFNPRDYLEKYYKFGSRHSAESQILKHLLKNLFKIFCLDGVKGDLLIDIGSGPTIYQLLSACESFKEIVVTDYSDQNLQELEKWLKKEPEAFDWSPVVTYVCDLEGNRVKGPEKEEKLRQAVKQVLKCDVTQSQPLGAVPLPPADCVLSTLCLDAACPDLPTYCRALRNLGSLLKPGGFLVIMDALKSSYYMIGEQKFSSLPLGREAVEAAVKEAGYTIEWFEVISQSYSSTMANNEGLFSLVARKLSRPL	Isoquinoline	C1=CC=C2C=NC=CC2=C1	0.087	mM	PMID: 27570878	6323	7
2.1.1.1	Homo sapiens	wildtype	wildtype	P40261	MESGFTSKDTYLSHFNPRDYLEKYYKFGSRHSAESQILKHLLKNLFKIFCLDGVKGDLLIDIGSGPTIYQLLSACESFKEIVVTDYSDQNLQELEKWLKKEPEAFDWSPVVTYVCDLEGNRVKGPEKEEKLRQAVKQVLKCDVTQSQPLGAVPLPPADCVLSTLCLDAACPDLPTYCRALRNLGSLLKPGGFLVIMDALKSSYYMIGEQKFSSLPLGREAVEAAVKEAGYTIEWFEVISQSYSSTMANNEGLFSLVARKLSRPL	Quinoline	C1=CC=C2C(=C1)C=CC=N2	0.01	mM	PMID: 30148963	6413	7
4.1.1.15	Escherichia coli	mutant	H465A	P69910	MDKKQVTDLRSELLDSRFGAKSISTIAESKRFPLHEMRDDVAFQIINDELYLDGNARQNLATFCQTWDDENVHKLMDLSINKNWIDKEEYPQSAAIDLRCVNMVADLWHAPAPKNGQAVGTNTIGSSEACMLGGMAMKWRWRKRMEAAGKPTDKPNLVCGPVQICWHKFARYWDVELREIPMRPGQLFMDPKRMIEACDENTIGVVPTFGVTYTGNYEFPQPLHDALDKFQADTGIDIDMHIDAASGGFLAPFVAPDIVWDFRLPRVKSISASGHKFGLAPLGCGWVIWRDEEALPQELVFNVDYLGGQIGTFAINFSRPAGQVIAQYYEFLRLGREGYTKVQNASYQVAAYLADEIAKLGPYEFICTGRPDEGIPAVCFKLKDGEDPGYTLYDLSERL…	L-glutamate	C(CC(=O)O)C(C(=O)O)N	1.51	mM	PMID: 19797049	25	6
4.1.1.15	Ctenocephalides felis	wildtype	wildtype	K7WYY0	MTSNSCNYHLTEKTAKLLATDLLPYKESAGPQTKEFLQKVIDVLMDFVRATNDRNEKVLDFHHPEEMFRILDLDIPEKGLPLQQLIKDCETTLKYQVKTGHPRFFNQLSCGLDLVSMAGEWLTATANTNMFTYEIAPVFILMERVVLTHMRELIGWNGGDSILAPGGSISNLYAFLAARHKMFPGYKEKGSSVIPGELVMFTSDQSHYSVKSCASVGGLGTDNCVMVPSDLNGKMVPRELERLIIERKSKGQIPFFVTATAGTTVLGAFDPINEIADICEKYNCWLHVDAAWGGGLLLSKKYRHPRLSGIERAKSVTWNPHKLMGALLQCSTIHFKEDGLLISCNQMSAEYLFMTDKLYDVQYDTGDKVIQCGRHNDVFKLWLQWRAKGSEGFEKHMDR…	L-glutamate	C(CC(=O)O)C(C(=O)O)N	8.8	mM	PMID: 23220582	25	3966
4.1.1.15	Drosophila melanogaster	wildtype	wildtype	P20228	MSLNPNGYKLSERTGKLTAYDLMPTTVTAGPETREFLLKVIDVLLDFVKATNDRNEKVLDFHHPEDMKRLLDLDVPDRALPLQQLIEDCATTLKYQVKTGHPHFFNQLSNGLDLISMAGEWLTATANTNMFTYEIAPVFILMENVVLTKMREIIGWSGGDSILAPGGSISNLYAFLAARHKMFPNYKEHGSVGLPGTLVMFTSDQCHYSIKSCAAVCGLGTDHCIVVPSDEHGKMITSELERLILERKAKGDIPFFVNATAGTTVLGAFDDINTIADICQKYNCWMHIDAAWGGGLLMSRKHRHPRFTGVERADSVTWNPHKLMGALLQCSTIHFKEDGLLISCNQMSAEYLFMTDKQYDISYDTGDKVIQCGRHNDIFKLWLQWRAKGTEGFEQQQDR…	L-glutamate	C(CC(=O)O)C(C(=O)O)N	10.1	mM	PMID: 23220582	25	3
4.1.1.15	Vicia faba	wildtype	wildtype	M1GCP8	MVLSKTASESDVSVHSTFASRYVRTSLPRFRMPEESIPKDAAYQIINDELMLDGNPRLNLASFVTTWMEPECDKLIMASINKNYVDMDEYPVTTELQNRCVNMIAHLFNAPLEETEAAVGVGTVGSSEAIMLAGLAFKRKWQNKRKLEGKPYDKPNIVTGANVQVCWEKFARYFEVELKEVKLSEGYYVMDPEKAVELVDENTICVAAILGSTLNGEFEDVKRLNDILVEKNKETGWDTPIHVDAASGGFIAPFIYPELEWDFRLPLVKSINVSGHKYGLVYAGIGWAIWRSKDDLPEELIFHINYLGADQPTFTLNFSKGSSQVIAQYYQMIRLGFEGYKNVMENCRDNMIVLKEGLEKMERFNIVSKDDGVPLVAFTLKDHTNFDEFQISDLLRRFG…	L-glutamate	C(CC(=O)O)C(C(=O)O)N	2.63	mM	PMID: 23411329	25	2
4.1.1.15	Escherichia coli	mutant	Q5D/V6I/T7E	P69910	MDKKDIEDLRSELLDSRFGAKSISTIAESKRFPLHEMRDDVAFQIINDELYLDGNARQNLATFCQTWDDENVHKLMDLSINKNWIDKEEYPQSAAIDLRCVNMVADLWHAPAPKNGQAVGTNTIGSSEACMLGGMAMKWRWRKRMEAAGKPTDKPNLVCGPVQICWHKFARYWDVELREIPMRPGQLFMDPKRMIEACDENTIGVVPTFGVTYTGNYEFPQPLHDALDKFQADTGIDIDMHIDAASGGFLAPFVAPDIVWDFRLPRVKSISASGHKFGLAPLGCGWVIWRDEEALPQELVFNVDYLGGQIGTFAINFSRPAGQVIAQYYEFLRLGREGYTKVQNASYQVAAYLADEIAKLGPYEFICTGRPDEGIPAVCFKLKDGEDPGYTLYDLSERL…	L-glutamate	C(CC(=O)O)C(C(=O)O)N	26.02	mM	PMID: 24480573	25	6
4.1.1.15	Synechocystis sp. PCC 6803	wildtype	wildtype	P73043	MVHKKIDLNQLSEAESLLTPTYAARGLANSVSKYEMPETEMLPAIAYNLIHDELGLDGNSRLNLATFVTTWMEPEARQLMADTFDKNMIDKDEYPQTAEIELRCVNILSRLWNAPASAEATGCSTIGSSEAAMLGGMAMKWKWRQRRQAAGKPGDRPNLVMGINVQVCWEKFCRYWEVEPRFVPMEGDRYHISPEEAVKLIDENTIGVIGILGSTFDGSYEPIEALNDALETLNQRTGWQVPLHIDAASGGFIAPFLDPDLRWDFRLPWVKSINTSGHKYGLVYPGVGWIIWRDKEELPEELIFHCNYLGGDLPNFALNFSRPGNQVVAQYYNFLRLGKEGYRKIQQTCRDTALYLSGKIAQLGPFELLTDGGDIPVFAWRLKDEVLANTCYTLYDMAD…	L-glutamate	C(CC(=O)O)C(C(=O)O)N	19.6	mM	PMID: 26730883	25	808
5.1.1.10	Pyrococcus horikoshii	wildtype	wildtype	O57878	MVSMTKWDEIRKYTSKKIEKNLEIVKLDEKYIPRASGFKYYPMVIERSSGSRIWDKDGNEYIDFLTSAAVFNVGHTHPGVVKAVEEQIKKFFNYTMGYLYVEPPVRLAELLVEITPGNFEKKVTYGFSGSDAVDSSIKAARAYTKRVNIISFLHSYHGMTYGALSATGILDPKLKKLLHPMGNFHHVEFPDPYRNSWGIDGYEDPSELANRALDEIERKIKELNEDVAGIIIEPIQGDAGVVIPPEEFVRDLKKLTEEYGIVFIDEEVQTGMGRTGRWWGIEHFGVTPDLIVSAKALGGGMPISAVVGKAEIMDSVPVPFFVFTHIGHAVNASAAIATINVIKEEKLVERSEKLGEYMLKRLRELQETYPIIGDVRGKGLLIGVDIVKEGTREPDRSLA…	D-Phe	C1=CC=C(C=C1)CC(C(=O)O)N	2.78	mM	PMID: 28343923	2265	140
5.1.1.10	Pyrococcus horikoshii	wildtype	wildtype	O57878	MVSMTKWDEIRKYTSKKIEKNLEIVKLDEKYIPRASGFKYYPMVIERSSGSRIWDKDGNEYIDFLTSAAVFNVGHTHPGVVKAVEEQIKKFFNYTMGYLYVEPPVRLAELLVEITPGNFEKKVTYGFSGSDAVDSSIKAARAYTKRVNIISFLHSYHGMTYGALSATGILDPKLKKLLHPMGNFHHVEFPDPYRNSWGIDGYEDPSELANRALDEIERKIKELNEDVAGIIIEPIQGDAGVVIPPEEFVRDLKKLTEEYGIVFIDEEVQTGMGRTGRWWGIEHFGVTPDLIVSAKALGGGMPISAVVGKAEIMDSVPVPFFVFTHIGHAVNASAAIATINVIKEEKLVERSEKLGEYMLKRLRELQETYPIIGDVRGKGLLIGVDIVKEGTREPDRSLA…	D-Trp	C1=CC=C2C(=C1)C(=CN2)CC(C(=O)O)N	1.68	mM	PMID: 28343923	525	140
5.1.1.10	Pyrococcus horikoshii	wildtype	wildtype	O57878	MVSMTKWDEIRKYTSKKIEKNLEIVKLDEKYIPRASGFKYYPMVIERSSGSRIWDKDGNEYIDFLTSAAVFNVGHTHPGVVKAVEEQIKKFFNYTMGYLYVEPPVRLAELLVEITPGNFEKKVTYGFSGSDAVDSSIKAARAYTKRVNIISFLHSYHGMTYGALSATGILDPKLKKLLHPMGNFHHVEFPDPYRNSWGIDGYEDPSELANRALDEIERKIKELNEDVAGIIIEPIQGDAGVVIPPEEFVRDLKKLTEEYGIVFIDEEVQTGMGRTGRWWGIEHFGVTPDLIVSAKALGGGMPISAVVGKAEIMDSVPVPFFVFTHIGHAVNASAAIATINVIKEEKLVERSEKLGEYMLKRLRELQETYPIIGDVRGKGLLIGVDIVKEGTREPDRSLA…	D-Ala	CC(C(=O)O)N	35.6	mM	PMID: 28343923	133	140
6.1.1.1	Cricetulus griseus	wildtype	wildtype	G3H935	MGDAPSPEEKLHLITRNLQEVLGEEKLKEILKERELKVYWGTATTGKPHVAYFVPMSKIADFLKAGCEVTILFADLHAYLDNMKAPWELLELRTSYYENVIKAMLESIGVPLEKLKFIKGTDYQLSKEYTLDVYRLSSVVTQHDAKKAGAEVVKQVEHPLLSGLLYPGLQALDEEYLKVDAQFGGVDQRKIFTFAEKYLPALGYSKRVHLMNPMVPGLTGSKMSSSEEESKIDLLDRKEDVKKKLKKAFCEPGNVENNGVLSFIKHVLFPLKSEFVILRDEKWGGNKTYTVYLELEKDFAAEVVHPGDLKNSVEVALNKLLDPIREKFNTPALKKLASAAYPDPPKQKPTAKGPAKNSEPEEIIPSRLDIRVGKIVSVEKHPDADSLYVEKIDVGEAEP…	L-tyrosine	C1=CC(=CC=C1CC(C(=O)O)N)O	0.0146	mM	PMID: 24828507	82	1
6.1.1.15	Methanocaldococcus jannaschii	wildtype	wildtype	Q58635	MEFSEWYSDILEKAEIYDVRYPIKGCGVYLPYGFKIRRYTFEIIRNLLDESGHDEALFPMLIPEDLLAKEAEHIKGFEDEVYWVTHGGKTQLDVKLALRPTSETPIYYMMKLWVKVHTDLPIKIYQIVNTFRYETKHTRPLIRLREIMTFKEAHTAHSTKEEAENQVKEAISIYKKFFDTLGIPYLISKRPEWDKFPGAEYTMAFDTIFPDGRTMQIATVHNLGQNFSKTFEIIFETPTGDKDYAYQTCYGISDRVIASIIAIHGDEKGLILPPIVAPIQVVIVPLIFKGKEDIVMEKAKEIYEKLKGKFRVHIDDRDIRPGRKFNDWEIKGVPLRIEVGPKDIENKKITLFRRDTMEKFQVDETQLMEVVEKTLNNIMENIKNRAWEKFENFITILED…	L-cysteine	C(C(C(=O)O)N)S	0.022	mM	PMID: 11141055	97	1554
6.1.1.15	Methanocaldococcus jannaschii	wildtype	wildtype	Q58635	MEFSEWYSDILEKAEIYDVRYPIKGCGVYLPYGFKIRRYTFEIIRNLLDESGHDEALFPMLIPEDLLAKEAEHIKGFEDEVYWVTHGGKTQLDVKLALRPTSETPIYYMMKLWVKVHTDLPIKIYQIVNTFRYETKHTRPLIRLREIMTFKEAHTAHSTKEEAENQVKEAISIYKKFFDTLGIPYLISKRPEWDKFPGAEYTMAFDTIFPDGRTMQIATVHNLGQNFSKTFEIIFETPTGDKDYAYQTCYGISDRVIASIIAIHGDEKGLILPPIVAPIQVVIVPLIFKGKEDIVMEKAKEIYEKLKGKFRVHIDDRDIRPGRKFNDWEIKGVPLRIEVGPKDIENKKITLFRRDTMEKFQVDETQLMEVVEKTLNNIMENIKNRAWEKFENFITILED…	ATP	C1=NC(=C2C(=N1)N(C=N2)C3C(C(C(O3)COP(=O)(O)OP(=O)(O)OP(=O)(O)O)O)O)N	0.049	mM	PMID: 11141055	2	1554
6.1.1.15	Methanococcus maripaludis	wildtype	wildtype	Q6LZD3	MEFSEWYSDILEKAGIYDLRYPIKGCGVYLPYGFKIRRYSFEILRKLLDETGHDETLFPMLIPENLLAKEGEHIKGFEDEVFWVTHGGKTPLEVKLALRPTSETTMYYMMKQWIKVHTDLPLKLYQVVNTFRYETKHTRPLIRLREIMSFKEAHTAHATKKECDAQIEEALTLYKAFFDEIGVPYVISKRPEWDKFPGADYTMAFDTIYPDGKTMQIGTVHNLGQNFAKTFELEFETPDGEKDFVYQTCYGISDRAIASLISVHGDEKGLVIPVDVAPIQIVLIPLLFKGKEEIVMDKIKELNNTLKSEFRVHLDDRDIRPGRKYNDWELKGVPLRIELGPRDIENGHALIVRRDTGEKITVEYSNILEEVEKIVSMYKENLKLKAEEKVKSFITVLDF…	L-cysteine	C(C(C(=O)O)N)S	0.0745	mM	PMID: 11717392	97	2479
6.1.1.15	Escherichia coli	mutant	E218A	P16659	MRTSQYLLSTLKETPADAEVISHQLMLRAGMIRKLASGLYTWLPTGVRVLKKVENIVREEMNNAGAIEVSMPVVQPADLWQESGRWEQYGPELLRFVDRGERPFVLGPTHEEVITDLIRNELSSYKQLPLNFYQIQTKFRDEVRPRFGVMRSREFLMKDAYSFHTSQESLQETYDAMYAAYSKIFSRMGLDFRAVQADTGSIGGSASHEFQVLAQSGADDVVFSDTSDYAANIELAEAIAPKEPRAAATQEMTLVDTPNAKTIAELVEQFNLPIEKTVKTLLVKAVEGSSFPQVALLVRGDHELNEVKAEKLPQVASPLTFATEEEIRAVVKAGPGSLGPVNMPIPVVIDRTVAAMSDFAAGANIDGKHYFGINWDRDVATPEVADIRNVVAGDPSPDG…	L-alanine	CC(C(=O)O)N	1360	mM	PMID: 22356126	41	6
6.1.1.18	Escherichia coli	mutant	C229R	P00962	MSEAEARPTNFIRQIIDEDLASGKHTTVHTRFPPEPNGYLHIGHAKSICLNFGIAQDYKGQCNLRFDDTNPVKEDIEYVESIKNDVEWLGFHWSGNVRYSSDYFDQLHAYAIELINKGLAYVDELTPEQIREYRGTLTQPGKNSPYRDRSVEENLALFEKMRAGGFEEGKACLRAKIDMASPFIVMRDPVLYRIKFAEHHQTGNKWCIYPMYDFTHCISDALEGITHSLCTLEFQDNRRLYDWVLDNITIPVHPRQYEFSRLNLEYTVMSKRKLNLLVTDKHVEGWDDPRMPTISGLRRRGYTAASIREFCKRIGVTKQDNTIEMASLESCIREDLNENAPRAMAVIDPVKLVIENYQGEGEMVTMPNHPNKPEMGSRQVPFSGEIWIDRADFREEANK…	L-glutamate	C(CC(=O)O)C(C(=O)O)N	240	mM	PMID: 18477696	25	6
6.1.1.4	Homo sapiens	wildtype	wildtype	Q15031	MASVWQRLGFYASLLKRQLNGGPDVIKWERRVIPGCTRSIYSATGKWTKEYTLQTRKDVEKWWHQRIKEQASKISEADKSKPKFYVLSMFPYPSGKLHMGHVRVYTISDTIARFQKMRGMQVINPMGWDAFGLPAENAAVERNLHPQSWTQSNIKHMRKQLDRLGLCFSWDREITTCLPDYYKWTQYLFIKLYEAGLAYQKEALVNWDPVDQTVLANEQVDEHGCSWRSGAKVEQKYLRQWFIKTTAYAKAMQDALADLPEWYGIKGMQAHWIGDCVGCHLDFTLKVHGQATGEKLTAYTATPEAIYGTSHVAISPSHRLLHGHSSLKEALRMALVPGKDCLTPVMAVNMLTQQEVPVVILAKADLEGSLDSKIGIPSTSSEDTILAQTLGLAYSEVIE…	L-leucine	CC(C)CC(C(=O)O)N	0.045	mM	PMID: 10684970	123	7
